# Supplementary material for: Pooled coverage of community based health insurance scheme enrolment in Ethiopia, systematic review and meta-analysis, 2016–2020
Source: Health Econ Rev. 2022 Jul 12;12:38. doi: 10.1186/s13561-022-00386-8 (PMC9275257; doi:10.1186/s13561-022-00386-8)
Supplement: Supplementary file 1 — Additional file 1: Supplementary Table 1. Quality assessment for risk of bias among included studies on CBHI coverage, Ethiopia, 2016-2020. [file 13561_2022_386_MOESM1_ESM.xlsx]

## Sheet: Sheet1
	Quality assessment for risk of bias among included studies on CBHI coverage, Ethiopia, 2016-2020.
Criteria	Abdilwohab MG.etal,2018	Ashagrie B.etal,2020	Nageso D.etal,2020	Gebru T.etal,2020.	Mirach TH.etal,2017.	Simieneh MM.etal,2016.	Mekonen AM.etal,2018.	Workneh SG.etal,2017	Atnafu A.etal,2017.	Atafu A.etal,2017.	Tilahun H.etal,2016.	Dera G.etal,2020.	Negash K.etal,2020.	Shiferaw S,etal,2017	derseh da.etal,2019	Zerihun B.etal,2020.	Eseta WA.etal,2020.
Was the study’s target population a close representation of the national population in relation to relevant variables, e.g. age, sex, occupation?	High risk	high risk	high risk	high risk	high risk	high risk	high	high risk	high	high	high risk	high risk	high risk	high risk	high risk	high risk	high risk
Was the sampling frame a true or close representation of the target population?	Low risk	high risk	high risk	high risk	high risk	high risk	high	high risk	high	high risk	low risk	low risk	high risk	high risk	high risk	high risk	high risk
Was some form of random selection used to select the sample, or, was a census undertaken?	Low risk	low risk	low risk	low risk	low risk	low risk	low risk	low risk	low risk	low risk	low risk	low risk	low risk	low risk	low risk	low risk	low risk
Was the likelihood of non-response bias minimal?	Low risk	low risk	low risk	low risk	low risk	low risk	low risk	low risk	low risk	low risk	low risk	low risk	low risk	low risk	low risk	low risk	low risk
Were data collected directly from the subjects (as opposed to a proxy)?	Low risk	low risk	low risk	low risk	low risk	low risk	low risk	low risk	low risk	low risk	low risk	low risk	low risk	low risk	low risk	low risk	low risk
Was an acceptable case definition used in the study?	Low risk	high risk	low risk	high risk	low risk	low risk	high risk	low risk	low risk	low risk	high risk	high risk	low risk	low risk	low risk	low risk	low risk
Was the study instrument that measured the parameter of interest (e.g. prevalence of low back pain) shown to have reliability and validity (if necessary)?	Low risk	low risk	low risk	low risk	low risk	low risk	low risk	low risk	low risk	low risk	high risk	high risk	low risk	low risk	low risk	low risk	low risk
Was the same mode of data collection used for all subjects?	Low risk	low risk	low risk	low risk	low risk	low risk	low risk	low risk	low risk	low risk	low risk	low risk	low risk	low risk	low risk	low risk	low risk
Were the numerator(s) and denominato r(s) for the parameter of interest appropriate	Low risk	low risk	low risk	low risk	low risk	low risk	low risk	low risk	low risk	low risk	low risk	low risk	low risk	low risk	low risk	low risk	high risk
Summary on the overall risk of study bias	Low risk	low risk	low risk	low risk	low risk	low risk	low risk	low risk	low risk	low risk	Moderate risk	low risk	low risk	low risk	low risk	low risk	low risk
